# Supplementary material for: HIV-1 Transcription Inhibition Using Small RNA-Binding Molecules
Source: Pharmaceuticals (Basel). 2023 Dec 25;17(1):33. doi: 10.3390/ph17010033 (PMC10819208; doi:10.3390/ph17010033)
Supplement: Supplementary file 1 [file pharmaceuticals-17-00033-s001.zip]

Archive with 1 entries (1 files):
- pharmaceuticals-2629250-supplementary.pdf
